# Supplementary material for: Deep mining of oxysterols and cholestenoic acids in human plasma and cerebrospinal fluid: Quantification using isotope dilution mass spectrometry
Source: Anal Chim Acta. 2021 Apr 15;1154:338259. doi: 10.1016/j.aca.2021.338259 (PMC7988461; doi:10.1016/j.aca.2021.338259)
Supplement: Multimedia component 2 [file mmc2.xlsx]

## Sheet: TABLE_S1
Table S1. Systematic and common names of sterols including oxysterols and sterol-acids identified or partially identified in the current study. Supplier of reference standards are indicated when available.
A	A-B	A-B	A-B	A-B	A-B	A-B Measured in plasma	A-B Measured in CSF	B	B	B	B	B	B	B Measured in plasma	B Measured in CSF
[2H5]GP-[M]+ m/z	Systematic (common) name	Systematic Abbreviation	Common Abbreviation	Lipid Maps ID	Supplier	Nonhydrolysed/Hydrolysed	Nonhydrolysed/Hydrolysed	[2H0]GP-[M]+ m/z	Systematic (common) name	Systematic Abbreviation	Common Abbreviation	Lipid MAPS ID	Supplier	Nonhydrolysed/Hydrolysed	Nonhydrolysed/Hydrolysed	Comment
511.369	3β-Hydroxychol-5-en-24-oic acid	BA5-3β-ol	3βH-Δ5-BA	LMST04010198	KI	SQ/SQ	ND/ND	506.338	3-Oxochol-4-en-24-oic acid	BA4-3-one	3O-Δ4-BA		KI*	ND/ND	ND/ND	*3-one generated by cholesterol oxidase treatment of 3β-hydroxysubstrate
521.426	Cholesta-5,24-dien-3β-ol (desmosterol)	C5,24-3β-ol	24-DHC	LMST01010016	Avanti	SQ/SQ		516.395	Cholesta-4,24-dien-3-one	C4,24-3-one	24-DHCO		Avanti*	ND/		*3-one generated by cholesterol oxidase treatment of 3β-hydroxysubstrate
521.426	Cholesta-5,8(9)-dien-3β-ol	C5,8(9)-3β-ol	8-DHC	LMST01010242	KI, Avanti	SQ/SQ		516.395	Cholesta-4,8(9)-dien-3-one	C4,8(9)-3-one	8-DHCO		KI*, Avanti*	ND/		*3-one generated by cholesterol oxidase treatment of 3β-hydroxysubstrate
523.442	Cholest-5-en-3β-ol (Cholesterol)	C5-3β-ol	C	LMST01010001	Avanti	Q/Q	Q/Q	518.41	Cholest-4-en-3-one	C4-3-one	CO	LMST01010015	Avanti*	D/		*3-one generated by cholesterol oxidase treatment of 3β-hydroxysubstrate
527.364	3β,7β-Dihydroxychol-5-en-24-oic acid	BA5-3β,7β-diol	3β,7β-diH-Δ5-BA	LMST04010218	KI	SQ/D	ND/ND	522.333	7β-Hydroxy-3-oxochol-4-en-24-oic acid	BA4-7β-ol-3-one	7βH,3O-Δ4-BA		KI*	ND/ND	ND/ND	*3-one generated by cholesterol oxidase treatment of 3β-hydroxysubstrate
527.364	3β,7α-Dihydroxychol-5-en-24-oic acid	BA5-3β,7α-diol	3β,7α-diH-Δ5-BA	LMST04010217	KI	SQ/D	ND/ND	522.333	7α-Hydroxy-3-oxochol-4-en-24-oic acid	BA4-7α-ol-3-one	7αH,3O-Δ4-BA	LMST04010239	KI*	SQ/SQ	SQ/D	*3-one generated by cholesterol oxidase treatment of 3β-hydroxysubstrate
537.421	9,10-seco-Cholesta-5(Z),7(E),10(19)-triene-3(S),25-diol (25-Hydroxyvitamin D3)	9,10-seco-C5,7,10-3,25-diol	25-D3	LMST03020246	Cayman	D/D	ND/ND	532.39	9,10-seco-25-Hydroxycholesta-4(Z),6(E),10(19)-triene-3-one	9,10-seco-C4,6,10-25-ol-3-one	25-D3O	NA	Cayman*#	ND/ND	ND/ND	*3-one generated by cholesterol oxidase treatment of 3β-hydroxysubstrate, # Presumed re-arrangement of double bonds
539.4	3β,7α-Dihydroxy-27-nor-cholest-5-en-24-one‡	27-nor-C5-3β,7α-diol-24-one	3β,7α-diH,27-nor-C-24O	NA	NA	ND/PD	PD/ND	534.369	7α-Hydroxy-27-nor-cholest-4-en-3,24-dione‡	27-nor-C4-7α-ol-3,24-dione	7αH,27-nor-C-3,24-diO	NA	NA	AQ/ND	PD/PD	‡Identification based on retention time, exact mass, MSn in the absence of authentic standard
539.437	Cholest-5-ene-3β,22R-diol	C5-3β,22R-diol	22R-HC	NA	Avanti	ND/ND	ND/ND	534.405	22R-Hydroxycholest-4-en-3-one	C4-22R-ol-3-one	22R-HCO	NA	Avanti*	ND/ND	ND/ND	*3-one generated by cholesterol oxidase treatment of 3β-hydroxysubstrate
539.437	Cholest-5-en-3β,24S-diol (24S-Hydroxycholesterol)	C5-3β,24S-diol	24S-HC	LMST01010019	Avanti	Q/Q	ND/Q	534.405	24S-Hydroxycholest-4-en-3-one	C4-24S-ol-3-one	24S-HCO	NA	Avanti*	ND/ND	ND/ND	*3-one generated by cholesterol oxidase treatment of 3β-hydroxysubstrate
539.437	Cholest-5-en-3β,25-diol (25-Hydroxycholesterol)	C5-3β,25-diol	25-HC	LMST01010018	Avanti	Q/Q	ND/Q	534.405	25-Hydroxycholest-4-en-3-one	C4-25-ol-3-one	25-HCO	NA	Avanti*	ND/ND	ND/ND	*3-one generated by cholesterol oxidase treatment of 3β-hydroxysubstrate
539.437	Cholest-5-en-3β,(25R)26-diol ((25R)26-Hydroxycholesterol, 27-Hydroxycholesterol)	C5-3β,(25R)26-diol	(25R)26-HC	LMST01010088	Avanti	Q/Q	ND/Q	534.405	(25R)26-Hydroxycholest-4-en-3-one	C4-(25R)26-ol-3-one	26-HCO	NA	Avanti*	D/D	ND/ND	*3-one generated by cholesterol oxidase treatment of 3β-hydroxysubstrate
539.437	Cholest-5-en-3β,24R-diol (24R-Hydroxycholesterol)	C5-3β,24R-diol	24R-HC	LMST01010164	Avanti	D/D	ND/D	534.405	24R-Hydroxycholest-4-en-3-one	C4-24R-ol-3-one	24R-HCO	NA	Avanti*	ND/ND	ND/ND	*3-one generated by cholesterol oxidase treatment of 3β-hydroxysubstrate
539.437	Cholest-5-en-3β,12α-diol (12α-Hydroxycholesterol)‡	C5-3β,12α-diol	12α-HC	NA	NA	PD/PD	ND/ND	534.405	12α-Hydroxycholest-4-en-3-one‡	C4-12α-ol-3-one	12α-HCO	NA	NA	ND/ND	ND/ND	‡Identification based on retention time, exact mass, MSn in the absence of authentic standard
539.437	Cholest-5-en-3β,7β-diol (7β-Hydroxycholesterol)	C5-3β,7β-diol	7β-HC	LMST01010047	Avanti	Q/Q	ND/D	534.405	7β-Hydroxycholest-4-en-3-one	C4-7β-ol-3-one	7β-HCO	NA	NA	ND/ND	ND/ND
539.437								534.405	3β-Hydroxycholest-5-en-7-one (7-Oxocholesterol, 7-Ketocholesterol)	C5-3β-ol-7-one	7-OC	LMST01010049	Avanti	Q/Q	D/D
539.437	Cholest-5-en-3β,7α-diol (7α-Hydroxycholesterol)	C5-3β,7α-diol	7α-HC	LMST01010013	Avanti	Q/Q	ND/D	534.405	7α-Hydroxycholest-4-en-3-one	C4-7α-ol-3-one	7α-HCO	LMST01010271	Avanti	Q/Q	ND/ND
539.437	Cholest-4-en-3β,6β-diol$	C4-3β,6β-diol	6β-HC	NA	NA	Q/Q	ND/D	534.405	6β-Hydroxycholest-4-en-3-one	C4-6β-ol-3-one	6β-HCO	NA	NA	ND/ND	ND/ND	*3-one generated by cholesterol oxidase treatment of 3β-hydroxysubstrate, $Dehydration product of cholestane-3β,5α,6β-triol
553.416	3β,22-Dihydroxycholest-5-en-24-one or 3β,20-Dihydroxycholest-5-en-22-one‡	C5-3β,22-diol-24-one or C5-3β,20-diol-22-one	3β,22-diHC-24O or 3β,20-diHC-22O	NA	NA	PD/PD	ND/ND	548.385	22-Hydroxycholest-4-en-3,24-dione or 20-Hydroxycholest-4-en-3,22-dione‡	C4-22-ol-3,24-dione/C4-20-ol-3,22-dione	22-HC-3,24-diO or 20-HC-3.22-diO	NA	NA	ND/ND	ND/D	‡Identification based on retention time, exact mass, MSn in the absence of authentic standard
553.416	3β-Hydroxycholest-5-en-(25R)26-oic acid (Cholestanoic acid)	CA5-3β-ol	3β-HCA	LMST04030072	Avanti	SQ/SQ	SQ/D	548.385	3-Oxocholesta-4-en-(25R)26-oic acid ((25R)-Δ4-Dafachronic acid	CA4-3-one	3O-CA	LMST04030217	Avanti*	D/D	D/D	*3-one generated by cholesterol oxidase treatment of 3β-hydroxysubstrate
555.432	Cholest-5-ene-3β,7α,25-triol (7α,25-Dihydroxycholesterol)	C5-3β,7α,25-triol	7α,25-diHC	LMST04030166	Avanti	ND/Q	ND/Q	550.4	7α,25-Dihydrocycholest-4-en-3-one	C4-7α,25-diol-3-one	7α,25-diHCO	LMST04030107	Avanti*	Q/D	ND/ND	*3-one generated by cholesterol oxidase treatment of 3β-hydroxysubstrate
555.432	Cholest-5-ene-3β,7α,(25R/S)26-triol (7α,(25R/S)26-Dihydroxycholesterol, 7α,27-Dihydroxycholesterol)	C5-3β,7α,(25R/S)26-triol	7α,(25R/S)26-diHC	LMST04030081	Avanti	ND/Q	DD/Q	550.4	7α,(25R/S)26-Dihydrocycholest-4-en-3-one (7α,27-Dihydroxycholest-4-en-3-one)	C4-7α,(25R/S)26-diol-3-one	7α,(25R/S)26-diHCO	LMST04030157	Avanti*	Q/D	ND/ND	*3-one generated by cholesterol oxidase treatment of 3β-hydroxysubstrate
555.432	Cholest-5-ene-3β,7α,12α-triol (7α,12α-Dihydroxycholesterol)	C5-3β,7α,12α-triol	7α,12α-diHC	LMST04030165	Toronto Research Chemicals	D/D	ND/ND	550.4	7α,12α-Dihydrocycholest-4-en-3-one	C4-7α,12α-diol-3-one	7α,12α-diHCO		Toronto Research Chemicals*	D/ND	ND/ND	*3-one generated by cholesterol oxidase treatment of 3β-hydroxysubstrate
569.411	3β,25-Dihydroxycholest-5-en-26-oic acid or 3β,25,x-Trihydroxycholest-5-en-y-one‡	CA5-3β,25-diol or C5-3β,25,x-triol-y-one	3β,25-diHCA or 3β,25,x-triHC-y-O	NA	NA	PD/PD	ND/ND	564.38	25-Hydroxy-3-oxocholest-4-en-26-oic acid or 25,x-Dihydroxycholest-4-en-3,y-dione‡	CA4-25-ol-3-one or C4-25,x-diol-3,y-dione	25H,3O-CA or 25,x-diHC-3,y-diO	NA	NA	ND/ND	ND/ND	‡Identification based on retention time, exact mass, MSn in the absence of authentic standard
569.411	3β,27-Dihydroxycholest-5-en-26-oic acid or 3β,27,x-Trihydroxycholest-5-en-y-one‡	CA5-3β,27-diol or C5-3β,27,x-triol-y-one	3β,27-diHCA or 3β,27,x-triHC-y-O	NA	NA	PD/PD	ND/ND	564.38	27-Hydroxy-3-oxocholest-4-en-26-oic acid or 27,x-Dihydroxycholest-4-en-3,y-dione‡	CA4-27-ol-3-one or C4-27,x-diol-3,y-dione	27H,3O-CA or 27,x-diHC-3,y-diO	NA	NA	ND/ND	ND/ND	‡Identification based on retention time, exact mass, MSn in the absence of authentic standard
569.411	3β,7β-Dihydroxycholest-5-en-26-oic acid(25R/S)	CA5-3β,7β-diol(25R/S)	3β,7β-diHCA(25R/S)	NA	Avanti	SQ/D	SQ/D	564.38	7β-Hydroxy-3-oxocholest-4-en-26-oic acid(25R/S)	CA4-7β-ol-3-one(25R/S)	7βH,3O-CA(25R/S)	NA	Avanti*	ND/ND	ND/ND	*3-one generated by cholesterol oxidase treatment of 3β-hydroxysubstrate
569.411	3β,x-Dihydroxycholest-5-en-26-oic acid or 3β,x,y-Trihydroxycholest-5-en-z-one‡	CA5-3β,x-diol or C5-3β,x,y-triol-z-one	3β,x-diHCA or 3β,x,y-triHC-z-O	NA	NA	PD/PD	ND/ND	564.38	x-Hydroxy-3-oxocholest-4-en-26-oic acid or x,y-Dihydroxycholest-4-en-3,z-dione‡	CA4-x-ol-3-one or C4-x,y-diol-3,z-dione	xH,3O-CA or x,y-diHC-3,z-diO	NA	NA	ND/ND	ND/ND	‡Identification based on retention time, exact mass, MSn in the absence of authentic standard
569.411	3β,x-Dihydroxycholest-5-en-26-oic acid or 3β,22,25-Trihydroxycholest-5-en-24-one‡	CA5-3β,x-diol or C5-3β,22,25-triol-24-one	3β,x-diHCA or 3β,22,25-triHC-24-O	NA	NA	PD/PD	PD/PD	564.38	x-Hydroxy-3-oxocholest-4-en-26-oic acid or 22,25-Dihydroxycholest-4-en-3,24-dione‡	CA-4-x-ol-3-one/C4-22,25-diol-3,24-dione	xH,3O-CA or 22,25-diHC-3,24-diO	NA	NA	ND/ND	ND/ND	‡Identification based on retention time, exact mass, MSn in the absence of authentic standard
569.411	3β,7α-Dihydroxycholest-5-en-(25S)26-oic acid	CA5-3β,7α-diol(25S)	3β,7α-diHCA(25S)	NA	Avanti	Q/D	Q/D	564.38	7α-Hydroxy-3-oxocholest-4-en-(25S)26-oic acid	CA5-3β,7α-diol(25S)	7αH,3O-CA(25S)	NA	Avanti*	Q/Q	Q/D	*3-one generated by cholesterol oxidase treatment of 3β-hydroxysubstrate
569.411	3β,7α-Dihydroxycholest-5-en-(25R)26-oic acid	CA5-3β,7α-diol(25R)	3β,7α-diHCA(25R)	NA	Avanti	Q/D	Q/D	564.38	7α-Hydroxy-3-oxocholest-4-en-(25R)26-oic acid	CA5-3β,7α-diol(25R)	7αH,3O-CA(25R)	NA	Avanti*	Q/Q	Q/D	*3-one generated by cholesterol oxidase treatment of 3β-hydroxysubstrate
569.411	3β,7α-Dihydroxycholest-5-en-(25R/S)26-oic acid	CA5-3β,7α-diol(25R/S)	3β,7α-diHCA(25R/S)	LMST04030148	Avanti	Q/D	Q/D	564.38	7α-Hydroxy-3-oxocholest-4-en-(25R/S)26-oic acid	CA4-7α-ol-3-one(25R/S)	7αH,3O-CA(25R/S)	LMST04030149	Avanti*	Q/Q	Q/D	*3-one generated by cholesterol oxidase treatment of 3β-hydroxysubstrate
585.406	3β,7α,24-Trihydroxycholest-5-en-26-oic acid	CA5-3β,7α,24-triol	3β,7α,24-triHCA	NA	Avanti	ND/ND	D/ND	580.375	7α,24-Dihydroxy-3-oxocholest-4-en-26-oic acid	CA4-7α,24-diol-3-one	7α,24-diH,3O-CA	NA	Avanti*	D/ND	SQ/ND	*3-one generated by cholesterol oxidase treatment of 3β-hydroxysubstrate
585.406	3β,7α,x-Trihydroxycholest-5-en-26-oic acid‡	CA5-3β,7α,x-triol	3β,7α,x-triHCA	NA	NA	ND/PD	ND/ND	580.375	7α,x-Dihydroxy-3-oxocholest-4-en-26-oic acid‡	CA4-7α,x-diol-3-one	7α,x-diH,3O-CA	NA	NA	PD/PD	AQ/ND	‡Identification based on retention time, exact mass, MSn in the absence of authentic standard
585.406	3β,7α,25-Trihydroxycholest-5-en-26-oic acid	CA5-3β,7α,25-triol	3β,7α,25-triHCA	NA	Avanti	ND/ND	D/ND	580.375	7α,25-Dihydroxy-3-oxocholest-4-en-26-oic acid	CA4-7α,25-diol-3-one	7α,25-diH,3O-CA	NA	Avanti*	D/ND	SQ/ND	*3-one generated by cholesterol oxidase treatment of 3β-hydroxysubstrate
585.406	3β,7α,12α-Trihydroxycholest-5-en-26-oic acid or 3β,7α,12α,25-Tetrahydroxycholest-5-en-24-one‡	CA5-3β,7α,12α-triol or C5-3β,7α,12α,25-tetrol-24-one	3β,7α,12α-triHCA or 3β,7α,12α,25-tetrHC-24O	NA	NA	ND/ND	ND/ND	580.375	7α,12α-Dihydroxy-3-oxocholest-4-en-26-oic acid or 7α,12α,25-Trihydroxycholest-4-en-3,24-dione‡	CA4-7α,12α,-diol-3-one or C4-7α,12α,25-triol-3,24-dione	7α,12α-diH,3O-CA or 7α,12α,25-triHC-3,24-diO	LMST04030150/NA	NA	PD/ND	AQ/ND	‡Identification based on retention time, exact mass, MSn in the absence of authentic standard
555.432	Cholest-5-en-3β,7α,(25S)26-triol (7α,(25S)26-Dihydroxycholesterol)	C5-3β,7α,(25S)26-triol	7α,(25S)26-diHC	NA	Avanti			550.4	7α,(25S)26-Dihydrocycholest-4-en-3-one	C4-7α,(25S)26-diol-3-one	7α,(25S)26-diHCO	NA	Avanti*
530.486	[25,26,26,26,27,27,27-2H7]Cholest-5-en-3β-ol ([2H7]Cholesterol)	[2H7]C5-3β-ol	[2H7]C		Avanti			525.454	[25,26,26,26,27,27,27-2H7]Cholest-4-en-3-one	[2H7]C4-3-one	[2H7]CO	NA	Avanti*
546.481	[25,26,26,26,27,27,27-2H7]Cholest-5-en-3β,22R-diol ([2H7]22R-Hydroxycholesterol)	[2H7]C5-3β,22R-diol	[2H7]22R-HC		Avanti			541.449	[25,26,26,26,27,27,27-2H7]22R-Hydroxycholest-4-en-3-one	[2H7]C4-22R-ol-3-one	[2H7]22R-HCO	NA	Avanti*
546.481	[25,26,26,26,27,27,27-2H7]Cholest-5-en-3β,24R/S-diol ([2H7]24R/S-Hydroxycholesterol)	[2H7]C5-3β,24R/S-diol	[2H7]24R/S-HC		Avanti			541.449	[25,26,26,26,27,27,27-2H7]24R/S-Hydroxycholest-4-en-3-one	[2H7]C4-24R/S-ol-3-one	[2H7]24R/S-HCO	NA	Avanti*
546.481	[25,26,26,26,27,27,27-2H7]Cholest-5-en-3β,7α-diol ([2H7]7α-Hydroxycholesterol)	[2H7]C5-3β,7α-diol	[2H7]7α-HC		Avanti			541.449	[25,26,26,26,27,27,27-2H7]7α-Hydroxycholest-4-en-3-one	[2H7]C4-7α-ol-3-one	[2H7]7α-HCO		Avanti
546.481								541.449	[25,26,26,26,27,27,27-2H7]3β-Hydroxycholest-5-en-7-one ([2H7]7-Oxocholesterol, [2H7]7-ketocholesterol)	[2H7]C5-3β-ol-7-one	[2H7]7-OC		Avanti			†7-OC is not efficiently oxidised by cholesterol oxidase
546.481	[25,26,26,26,27,27,27-2H7]Cholest-4-en-3β,6β-diol ([2H7]6β-Hydroxycholesterol)$	[2H7]C5-3β,6β-diol	[2H7]6β-HC		Avanti$			541.449	[25,26,26,26,27,27,27-2H7]6β-Hydroxycholest-4-en-3-one	[2H7]C4-6β-ol-3-one	[2H7]6β-HCO	NA	Avanti*			*3-one generated by cholesterol oxidase treatment of 3β-hydroxysubstrate, $Dehydration product of [2H]cholestane-3β,5α,6β-triol
561.469	[26,26,26,27,27,27-2H6]Cholest-5-en-3β,7α,25-triol ([2H6]7α,25-Dihydroxycholesterol)	[2H6]C5-3β,7α,25-triol	[2H6]7α,25-diHC		Avanti			556.438	[26,26,26,27,27,27-2H6]7α,25-Dihydroxycholest-4-en-3-one	[2H6]C4-7α,25-diol-3-one	[2H6]7α,25-diHCO		Avanti*			*3-one generated by cholesterol oxidase treatment of 3β-hydroxysubstrate
561.469	[25,26,26,27,27,27-2H6]Cholest-5-en-3β,7α,(25R/S)26-triol ([2H6]7α,(25R/S)26-Dihydroxycholesterol, [2H6]7α,(25R/S)27-Dihydroxycholesterol)	[2H6]C5-3β,7α,(25R/S)26-triol	[2H6]7α,(25R/S)26-diHC		Avanti			556.438	[25,26,26,27,27,27-2H6]7α,(25R/S)26-Dihydroxycholest-4-en-3-one ([2H6]7α,(25R/S)27-Dihydroxycholest-4-en-3-one)	[2H6]C4-7α,(25R/S)26-diol-3-one	[2H6]7α,(25R/S)26-diHCO		Avanti*			*3-one generated by cholesterol oxidase treatment of 3β-hydroxysubstrate
543.459	[26,26,26,27,27,27-2H6]9,10-seco-Cholesta-5(Z),7(E),10(19)-triene-3(S),25-diol, ([2H6]25-Hydroxyvitamin D3)	[2H6]9,10-seco-C5,7,10-3,25-diol	[2H6]25-D3		Toronto Research Chemicals			538.427	[26,26,26,27,27,27-2H6]9,10-seco-25-Hydroxycholesta-4(Z),6(E),10(19)-triene-3-one	[2H6]9,10-seco-C4,6,10-25-ol-3-one			Avanti*#			*3-one generated by cholesterol oxidase treatment of 3β-hydroxysubstrate, # Presumed re-arrangement of double bonds
564.491	[25,26,26,26,27,27,27-2H7]Cholestane-3β,5α,6β-triol	[2H7]C-3β,5α,6β-triol	[2H7]5α,6β-diHC		Avanti			559.46	[25,26,26,26,27,27,27-2H7]5α,6β-Dihydroxycholestan-3-one	[2H7]C-5α,6β-diol-3-one	[2H7]5α,6β-diHCO	NA	Avanti*‖			*3-one generated by cholesterol oxidase treatment of 3β-hydroxysubstrate, ‖ also dehydrates to cholest-4-en-3β,6β-diol
545.474	[25,26,26,27,27,27-2H6]Cholest-5-en-3β,(25R)26-diol ([2H6](25R)26-Hydroxycholesterol, [2H6](25R)27-Hydroxycholesterol)	[2H6]C5-3β,25R(26)-diol	[2H6](25R)26-HC		Avanti			540.443	[25,26,26,27,27,27-2H7](25R)26-Hydroxycholest-4-en-3-one ([2H7](25R)27-Hydroxycholest-4-en-3-one)	[2H6]C4-(25R)26-ol-3-one	[2H6](25R)26HCO		Avanti*			*3-one generated by cholesterol oxidase treatment of 3β-hydroxysubstrate
545.474	[26,26,26,27,27,27-2H6]Cholest-5-en-3β,25-diol ([2H6]25-Hydroxycholesterol)	[2H6]C5-3β,25-diol	[2H6]25-HC		Avanti			540.443	[26,26,26,27,27,27-2H6]25-Hydroxycholest-4-en-3-one	[2H6]C4-25-ol-3-one	[2H6]25-HCO	NA	Avanti*			*3-one generated by cholesterol oxidase treatment of 3β-hydroxysubstrate
546.481	[25,26,26,26,27,27,27-2H7]Cholest-5-en-3β,22S-diol ([2H7]22S-Hydroxycholesterol)	[2H7]C5-3β,22S-diol	[2H7]22S-HC		Avanti			541.449	[25,26,26,26,27,27,27-2H7]22S-Hydroxycholest-4-en-3-one	[2H7]C4-22S-ol-3-one	[2H7]22S-HCO	NA	Avanti*			*3-one generated by cholesterol oxidase treatment of 3β-hydroxysubstrate
546.481	[25,26,26,26,27,27,27-2H7]Cholest-5-en-3β,7β-diol ([2H7]7β-Hydroxycholesterol)	[2H7]C5-3β,7β-diol	[2H7]7β-HC		Avanti			541.449	[25,26,26,26,27,27,27-2H7]7β-Hydroxycholest-4-en-3-one	[2H7]C4-7β-ol-3-one	[2H7]7β-HCO		Avanti*			*3-one generated by cholesterol oxidase treatment of 3β-hydroxysubstrate
572.43	[27,27,27-2H3]3β,7α-Dihydroxycholesta-5-en-(25R/S)26-oic acid	[2H3]CA5-3β,7α-diol	[2H3]3β,7α-diHCA		Avanti***			567.398	[27,27,27-2H3]7α-Hydroxycholest-4-en-(25R/S)26-oic acid	[2H3]CA4-7α-ol-3-one	[2H3]7αH,3O-CA(25R/S)		Avanti
546.481	[25,26,26,26,27,27,27-2H7]Cholest-5-en-3β,4β-diol ([2H7]4β-Hydroxycholesterol)	[2H7]C5-3β,4β-diol	[2H7]4β-HC		Avanti			541.449	[25,26,26,26,27,27,27-2H7]4β-Hydroxycholest-4-en-3-one	[2H7]C4-74-ol-3-one	[2H7]4β-HCO		Avanti*			*3-one generated by cholesterol oxidase treatment of 3β-hydroxysubstrate

## Sheet: Sheet1
Table S1. Systematic and common names of sterols including oxysterols and sterol-acids identified or partially identified in the current study. Supplier of reference standards are indicated when available.
Fraction A	Fraction A-B	Fraction A-B	Fraction A-B	Fraction A-B	Fraction A-B	Fraction A-B Measured in plasma	Fraction A-B Measured in CSF	Fraction B	Fraction B	Fraction B	Fraction B	Fraction B	Fraction B	Fraction B Measured in plasma	Fraction B Measured in CSF
[2H5]GP-[M]+ m/z	Systematic (common) name	Systematic Abbreviation	Common Abbreviation	Lipid Maps ID	Supplier	Nonhydrolysed/Hydrolysed	Nonhydrolysed/Hydrolysed	[2H0]GP-[M]+ m/z	Systematic (common) name	Systematic Abbreviation	Common Abbreviation	Lipid MAPS ID	Supplier	Nonhydrolysed/Hydrolysed	Nonhydrolysed/Hydrolysed	Comment
511.369	3β-Hydroxychol-5-en-24-oic acid	BA5-3β-ol	3βH-Δ5-BA	LMST04010198	KI	SQ/SQ	ND/ND	506.338	3-Oxochol-4-en-24-oic acid	BA4-3-one	3O-Δ4-BA		KI*	ND/ND	ND/ND	*3-one generated by cholesterol oxidase treatment of 3β-hydroxysubstrate
521.426	Cholesta-5,24-dien-3β-ol (desmosterol)	C5,24-3β-ol	24-DHC	LMST01010016	Avanti	SQ/SQ		516.395	Cholesta-4,24-dien-3-one	C4,24-3-one	24-DHCO		Avanti*	ND/		*3-one generated by cholesterol oxidase treatment of 3β-hydroxysubstrate
521.426	Cholesta-5,8(9)-dien-3β-ol	C5,8(9)-3β-ol	8-DHC	LMST01010242	KI, Avanti	SQ/SQ		516.395	Cholesta-4,8(9)-dien-3-one	C4,8(9)-3-one	8-DHCO		KI*, Avanti*	ND/		*3-one generated by cholesterol oxidase treatment of 3β-hydroxysubstrate
523.442	Cholest-5-en-3β-ol (Cholesterol)	C5-3β-ol	C	LMST01010001	Avanti	Q/Q	Q/Q	518.41	Cholest-4-en-3-one	C4-3-one	CO	LMST01010015	Avanti*	D/		*3-one generated by cholesterol oxidase treatment of 3β-hydroxysubstrate
527.364	3β,7β-Dihydroxychol-5-en-24-oic acid	BA5-3β,7β-diol	3β,7β-diH-Δ5-BA	LMST04010218	KI	SQ/D	ND/ND	522.333	7β-Hydroxy-3-oxochol-4-en-24-oic acid	BA4-7β-ol-3-one	7βH,3O-Δ4-BA		KI*	ND/ND	ND/ND	*3-one generated by cholesterol oxidase treatment of 3β-hydroxysubstrate
527.364	3β,7α-Dihydroxychol-5-en-24-oic acid	BA5-3β,7α-diol	3β,7α-diH-Δ5-BA	LMST04010217	KI	SQ/D	ND/ND	522.333	7α-Hydroxy-3-oxochol-4-en-24-oic acid	BA4-7α-ol-3-one	7αH,3O-Δ4-BA	LMST04010239	KI*	SQ/SQ	SQ/D	*3-one generated by cholesterol oxidase treatment of 3β-hydroxysubstrate
537.421	9,10-seco-Cholesta-5(Z),7(E),10(19)-triene-3(S),25-diol (25-Hydroxyvitamin D3)	9,10-seco-C5,7,10-3,25-diol	25-D3	LMST03020246	Cayman	D/D	ND/ND	532.39	9,10-seco-25-Hydroxycholesta-4(Z),6(E),10(19)-triene-3-one	9,10-seco-C4,6,10-25-ol-3-one	25-D3O	NA	Cayman*#	ND/ND	ND/ND	*3-one generated by cholesterol oxidase treatment of 3β-hydroxysubstrate, # Presumed re-arrangement of double bonds
539.4	3β,7α-Dihydroxy-27-nor-cholest-5-en-24-one‡	27-nor-C5-3β,7α-diol-24-one	3β,7α-diH,27-nor-C-24O	NA	NA	ND/PID	PID/ND	534.369	7α-Hydroxy-27-nor-cholest-4-en-3,24-dione‡	27-nor-C4-7α-ol-3,24-dione	7αH,27-nor-C-3,24-diO	NA	NA	AQ/ND	PID/PID	‡Identification based on retention time, exact mass, MSn in the absence of authentic standard
539.437	Cholest-5-ene-3β,22R-diol	C5-3β,22R-diol	22R-HC	NA	Avanti	ND/ND	ND/ND	534.405	22R-Hydroxycholest-4-en-3-one	C4-22R-ol-3-one	22R-HCO	NA	Avanti*	ND/ND	ND/ND	*3-one generated by cholesterol oxidase treatment of 3β-hydroxysubstrate
539.437	Cholest-5-en-3β,24S-diol (24S-Hydroxycholesterol)	C5-3β,24S-diol	24S-HC	LMST01010019	Avanti	Q/Q	ND/Q	534.405	24S-Hydroxycholest-4-en-3-one	C4-24S-ol-3-one	24S-HCO	NA	Avanti*	ND/ND	ND/ND	*3-one generated by cholesterol oxidase treatment of 3β-hydroxysubstrate
539.437	Cholest-5-en-3β,25-diol (25-Hydroxycholesterol)	C5-3β,25-diol	25-HC	LMST01010018	Avanti	Q/Q	ND/Q	534.405	25-Hydroxycholest-4-en-3-one	C4-25-ol-3-one	25-HCO	NA	Avanti*	ND/ND	ND/ND	*3-one generated by cholesterol oxidase treatment of 3β-hydroxysubstrate
539.437	Cholest-5-en-3β,(25R)26-diol ((25R)26-Hydroxycholesterol, 27-Hydroxycholesterol)	C5-3β,(25R)26-diol	(25R)26-HC	LMST01010088	Avanti	Q/Q	ND/Q	534.405	(25R)26-Hydroxycholest-4-en-3-one	C4-(25R)26-ol-3-one	26-HCO	NA	Avanti*	D/D	ND/ND	*3-one generated by cholesterol oxidase treatment of 3β-hydroxysubstrate
539.437	Cholest-5-en-3β,24R-diol (24R-Hydroxycholesterol)	C5-3β,24R-diol	24R-HC	LMST01010164	Avanti	D/D	ND/D	534.405	24R-Hydroxycholest-4-en-3-one	C4-24R-ol-3-one	24R-HCO	NA	Avanti*	ND/ND	ND/ND	*3-one generated by cholesterol oxidase treatment of 3β-hydroxysubstrate
539.437	Cholest-5-en-3β,12α-diol (12α-Hydroxycholesterol)‡	C5-3β,12α-diol	12α-HC	NA	NA	PID/PID	ND/ND	534.405	12α-Hydroxycholest-4-en-3-one‡	C4-12α-ol-3-one	12α-HCO	NA	NA	ND/ND	ND/ND	‡Identification based on retention time, exact mass, MSn in the absence of authentic standard
539.437	Cholest-5-en-3β,7β-diol (7β-Hydroxycholesterol)	C5-3β,7β-diol	7β-HC	LMST01010047	Avanti	Q/Q	ND/D	534.405	7β-Hydroxycholest-4-en-3-one	C4-7β-ol-3-one	7β-HCO	NA	NA	ND/ND	ND/ND
539.437								534.405	3β-Hydroxycholest-5-en-7-one (7-Oxocholesterol, 7-Ketocholesterol)	C5-3β-ol-7-one	7-OC	LMST01010049	Avanti	Q/Q	D/D
539.437	Cholest-5-en-3β,7α-diol (7α-Hydroxycholesterol)	C5-3β,7α-diol	7α-HC	LMST01010013	Avanti	Q/Q	ND/D	534.405	7α-Hydroxycholest-4-en-3-one	C4-7α-ol-3-one	7α-HCO	LMST01010271	Avanti	Q/Q	ND/ND
539.437	Cholest-4-en-3β,6β-diol$	C4-3β,6β-diol	6β-HC	NA	NA	Q/Q	ND/D	534.405	6β-Hydroxycholest-4-en-3-one	C4-6β-ol-3-one	6β-HCO	NA	NA	ND/ND	ND/ND	*3-one generated by cholesterol oxidase treatment of 3β-hydroxysubstrate, $Dehydration product of cholestane-3β,5α,6β-triol
553.416	3β,22-Dihydroxycholest-5-en-24-one or 3β,20-Dihydroxycholest-5-en-22-one‡	C5-3β,22-diol-24-one or C5-3β,20-diol-22-one	3β,22-diHC-24O or 3β,20-diHC-22O	NA	NA	PID/PID	ND/ND	548.385	22-Hydroxycholest-4-en-3,24-dione or 20-Hydroxycholest-4-en-3,22-dione‡	C4-22-ol-3,24-dione or C4-20-ol-3,22-dione	22-HC-3,24-diO or 20-HC-3.22-diO	NA	NA	ND/ND	ND/D	‡Identification based on retention time, exact mass, MSn in the absence of authentic standard
553.416	3β-Hydroxycholest-5-en-(25R)26-oic acid (Cholestanoic acid)	CA5-3β-ol	3β-HCA	LMST04030072	Avanti	SQ/SQ	SQ/D	548.385	3-Oxocholesta-4-en-(25R)26-oic acid ((25R)-Δ4-Dafachronic acid	CA4-3-one	3O-CA	LMST04030217	Avanti*	D/D	D/D	*3-one generated by cholesterol oxidase treatment of 3β-hydroxysubstrate
555.432	Cholest-5-ene-3β,7α,25-triol (7α,25-Dihydroxycholesterol)	C5-3β,7α,25-triol	7α,25-diHC	LMST04030166	Avanti	ND/Q	ND/Q	550.4	7α,25-Dihydrocycholest-4-en-3-one	C4-7α,25-diol-3-one	7α,25-diHCO	LMST04030107	Avanti*	Q/D	ND/ND	*3-one generated by cholesterol oxidase treatment of 3β-hydroxysubstrate
555.432	Cholest-5-ene-3β,7α,(25R/S)26-triol (7α,(25R/S)26-Dihydroxycholesterol, 7α,27-Dihydroxycholesterol)	C5-3β,7α,(25R/S)26-triol	7α,(25R/S)26-diHC	LMST04030081	Avanti	ND/Q	DD/Q	550.4	7α,(25R/S)26-Dihydrocycholest-4-en-3-one (7α,27-Dihydroxycholest-4-en-3-one)	C4-7α,(25R/S)26-diol-3-one	7α,(25R/S)26-diHCO	LMST04030157	Avanti*	Q/D	ND/ND	*3-one generated by cholesterol oxidase treatment of 3β-hydroxysubstrate
555.432	Cholest-5-ene-3β,7α,12α-triol (7α,12α-Dihydroxycholesterol)	C5-3β,7α,12α-triol	7α,12α-diHC	LMST04030165	Toronto Research Chemicals	D/D	ND/ND	550.4	7α,12α-Dihydrocycholest-4-en-3-one	C4-7α,12α-diol-3-one	7α,12α-diHCO		Toronto Research Chemicals*	D/ND	ND/ND	*3-one generated by cholesterol oxidase treatment of 3β-hydroxysubstrate
569.411	3β,25-Dihydroxycholest-5-en-26-oic acid or 3β,25,x-Trihydroxycholest-5-en-y-one‡	CA5-3β,25-diol or C5-3β,25,x-triol-y-one	3β,25-diHCA or 3β,25,x-triHC-y-O	NA	NA	PID/PID	ND/ND	564.38	25-Hydroxy-3-oxocholest-4-en-26-oic acid or 25,x-Dihydroxycholest-4-en-3,y-dione‡	CA4-25-ol-3-one or C4-25,x-diol-3,y-dione	25H,3O-CA or 25,x-diHC-3,y-diO	NA	NA	ND/ND	ND/ND	‡Identification based on retention time, exact mass, MSn in the absence of authentic standard
569.411	3β,27-Dihydroxycholest-5-en-26-oic acid or 3β,27,x-Trihydroxycholest-5-en-y-one‡	CA5-3β,27-diol or C5-3β,27,x-triol-y-one	3β,27-diHCA or 3β,27,x-triHC-y-O	NA	NA	PID/PID	ND/ND	564.38	27-Hydroxy-3-oxocholest-4-en-26-oic acid or 27,x-Dihydroxycholest-4-en-3,y-dione‡	CA4-27-ol-3-one or C4-27,x-diol-3,y-dione	27H,3O-CA or 27,x-diHC-3,y-diO	NA	NA	ND/ND	ND/ND	‡Identification based on retention time, exact mass, MSn in the absence of authentic standard
569.411	3β,7β-Dihydroxycholest-5-en-26-oic acid(25R/S)	CA5-3β,7β-diol(25R/S)	3β,7β-diHCA(25R/S)	NA	Avanti	SQ/D	SQ/D	564.38	7β-Hydroxy-3-oxocholest-4-en-26-oic acid(25R/S)	CA4-7β-ol-3-one(25R/S)	7βH,3O-CA(25R/S)	NA	Avanti*	ND/ND	ND/ND	*3-one generated by cholesterol oxidase treatment of 3β-hydroxysubstrate
569.411	3β,x-Dihydroxycholest-5-en-26-oic acid or 3β,x,y-Trihydroxycholest-5-en-z-one‡	CA5-3β,x-diol or C5-3β,x,y-triol-z-one	3β,x-diHCA or 3β,x,y-triHC-z-O	NA	NA	PID/PID	ND/ND	564.38	x-Hydroxy-3-oxocholest-4-en-26-oic acid or x,y-Dihydroxycholest-4-en-3,z-dione‡	CA4-x-ol-3-one or C4-x,y-diol-3,z-dione	xH,3O-CA or x,y-diHC-3,z-diO	NA	NA	ND/ND	ND/ND	‡Identification based on retention time, exact mass, MSn in the absence of authentic standard
569.411	3β,x-Dihydroxycholest-5-en-26-oic acid or 3β,22,25-Trihydroxycholest-5-en-24-one‡	CA5-3β,x-diol or C5-3β,22,25-triol-24-one	3β,x-diHCA or 3β,22,25-triHC-24-O	NA	NA	PID/PID	PID/PID	564.38	x-Hydroxy-3-oxocholest-4-en-26-oic acid or 22,25-Dihydroxycholest-4-en-3,24-dione‡	CA-4-x-ol-3-one or C4-22,25-diol-3,24-dione	xH,3O-CA or 22,25-diHC-3,24-diO	NA	NA	ND/ND	ND/ND	‡Identification based on retention time, exact mass, MSn in the absence of authentic standard
569.411	3β,7α-Dihydroxycholest-5-en-(25S)26-oic acid	CA5-3β,7α-diol(25S)	3β,7α-diHCA(25S)	NA	Avanti	Q/D	Q/D	564.38	7α-Hydroxy-3-oxocholest-4-en-(25S)26-oic acid	CA5-3β,7α-diol(25S)	7αH,3O-CA(25S)	NA	Avanti*	Q/Q	Q/D	*3-one generated by cholesterol oxidase treatment of 3β-hydroxysubstrate
569.411	3β,7α-Dihydroxycholest-5-en-(25R)26-oic acid	CA5-3β,7α-diol(25R)	3β,7α-diHCA(25R)	NA	Avanti	Q/D	Q/D	564.38	7α-Hydroxy-3-oxocholest-4-en-(25R)26-oic acid	CA5-3β,7α-diol(25R)	7αH,3O-CA(25R)	NA	Avanti*	Q/Q	Q/D	*3-one generated by cholesterol oxidase treatment of 3β-hydroxysubstrate
569.411	3β,7α-Dihydroxycholest-5-en-(25R/S)26-oic acid	CA5-3β,7α-diol(25R/S)	3β,7α-diHCA(25R/S)	LMST04030148	Avanti	Q/D	Q/D	564.38	7α-Hydroxy-3-oxocholest-4-en-(25R/S)26-oic acid	CA4-7α-ol-3-one(25R/S)	7αH,3O-CA(25R/S)	LMST04030149	Avanti*	Q/Q	Q/D	*3-one generated by cholesterol oxidase treatment of 3β-hydroxysubstrate
585.406	3β,7α,24-Trihydroxycholest-5-en-26-oic acid	CA5-3β,7α,24-triol	3β,7α,24-triHCA	NA	Avanti	ND/ND	D/ND	580.375	7α,24-Dihydroxy-3-oxocholest-4-en-26-oic acid	CA4-7α,24-diol-3-one	7α,24-diH,3O-CA	NA	Avanti*	D/ND	SQ/ND	*3-one generated by cholesterol oxidase treatment of 3β-hydroxysubstrate
585.406	3β,7α,x-Trihydroxycholest-5-en-26-oic acid‡	CA5-3β,7α,x-triol	3β,7α,x-triHCA	NA	NA	ND/PID	ND/ND	580.375	7α,x-Dihydroxy-3-oxocholest-4-en-26-oic acid‡	CA4-7α,x-diol-3-one	7α,x-diH,3O-CA	NA	NA	PID/PID	AQ/ND	‡Identification based on retention time, exact mass, MSn in the absence of authentic standard
585.406	3β,7α,25-Trihydroxycholest-5-en-26-oic acid	CA5-3β,7α,25-triol	3β,7α,25-triHCA	NA	Avanti	ND/ND	D/ND	580.375	7α,25-Dihydroxy-3-oxocholest-4-en-26-oic acid	CA4-7α,25-diol-3-one	7α,25-diH,3O-CA	NA	Avanti*	D/ND	SQ/ND	*3-one generated by cholesterol oxidase treatment of 3β-hydroxysubstrate
585.406	3β,7α,12α-Trihydroxycholest-5-en-26-oic acid or 3β,7α,12α,25-Tetrahydroxycholest-5-en-24-one‡	CA5-3β,7α,12α-triol or C5-3β,7α,12α,25-tetrol-24-one	3β,7α,12α-triHCA or 3β,7α,12α,25-tetrHC-24O	NA	NA	ND/ND	ND/ND	580.375	7α,12α-Dihydroxy-3-oxocholest-4-en-26-oic acid or 7α,12α,25-Trihydroxycholest-4-en-3,24-dione‡	CA4-7α,12α,-diol-3-one or C4-7α,12α,25-triol-3,24-dione	7α,12α-diH,3O-CA or 7α,12α,25-triHC-3,24-diO	LMST04030150/NA	NA	PID/ND	AQ/ND	‡Identification based on retention time, exact mass, MSn in the absence of authentic standard
555.432	Cholest-5-en-3β,7α,(25S)26-triol (7α,(25S)26-Dihydroxycholesterol)	C5-3β,7α,(25S)26-triol	7α,(25S)26-diHC	NA	Avanti			550.4	7α,(25S)26-Dihydrocycholest-4-en-3-one	C4-7α,(25S)26-diol-3-one	7α,(25S)26-diHCO	NA	Avanti*
530.486	[25,26,26,26,27,27,27-2H7]Cholest-5-en-3β-ol ([2H7]Cholesterol)	[2H7]C5-3β-ol	[2H7]C		Avanti			525.454	[25,26,26,26,27,27,27-2H7]Cholest-4-en-3-one	[2H7]C4-3-one	[2H7]CO	NA	Avanti*
546.481	[25,26,26,26,27,27,27-2H7]Cholest-5-en-3β,22R-diol ([2H7]22R-Hydroxycholesterol)	[2H7]C5-3β,22R-diol	[2H7]22R-HC		Avanti			541.449	[25,26,26,26,27,27,27-2H7]22R-Hydroxycholest-4-en-3-one	[2H7]C4-22R-ol-3-one	[2H7]22R-HCO	NA	Avanti*
546.481	[25,26,26,26,27,27,27-2H7]Cholest-5-en-3β,24R/S-diol ([2H7]24R/S-Hydroxycholesterol)	[2H7]C5-3β,24R/S-diol	[2H7]24R/S-HC		Avanti			541.449	[25,26,26,26,27,27,27-2H7]24R/S-Hydroxycholest-4-en-3-one	[2H7]C4-24R/S-ol-3-one	[2H7]24R/S-HCO	NA	Avanti*
546.481	[25,26,26,26,27,27,27-2H7]Cholest-5-en-3β,7α-diol ([2H7]7α-Hydroxycholesterol)	[2H7]C5-3β,7α-diol	[2H7]7α-HC		Avanti			541.449	[25,26,26,26,27,27,27-2H7]7α-Hydroxycholest-4-en-3-one	[2H7]C4-7α-ol-3-one	[2H7]7α-HCO		Avanti
546.481								541.449	[25,26,26,26,27,27,27-2H7]3β-Hydroxycholest-5-en-7-one ([2H7]7-Oxocholesterol, [2H7]7-ketocholesterol)	[2H7]C5-3β-ol-7-one	[2H7]7-OC		Avanti			†7-OC is not efficiently oxidised by cholesterol oxidase
546.481	[25,26,26,26,27,27,27-2H7]Cholest-4-en-3β,6β-diol ([2H7]6β-Hydroxycholesterol)$	[2H7]C5-3β,6β-diol	[2H7]6β-HC		Avanti$			541.449	[25,26,26,26,27,27,27-2H7]6β-Hydroxycholest-4-en-3-one	[2H7]C4-6β-ol-3-one	[2H7]6β-HCO	NA	Avanti*			*3-one generated by cholesterol oxidase treatment of 3β-hydroxysubstrate, $Dehydration product of [2H]cholestane-3β,5α,6β-triol
561.469	[26,26,26,27,27,27-2H6]Cholest-5-en-3β,7α,25-triol ([2H6]7α,25-Dihydroxycholesterol)	[2H6]C5-3β,7α,25-triol	[2H6]7α,25-diHC		Avanti			556.438	[26,26,26,27,27,27-2H6]7α,25-Dihydroxycholest-4-en-3-one	[2H6]C4-7α,25-diol-3-one	[2H6]7α,25-diHCO		Avanti*			*3-one generated by cholesterol oxidase treatment of 3β-hydroxysubstrate
561.469	[25,26,26,27,27,27-2H6]Cholest-5-en-3β,7α,(25R/S)26-triol ([2H6]7α,(25R/S)26-Dihydroxycholesterol, [2H6]7α,(25R/S)27-Dihydroxycholesterol)	[2H6]C5-3β,7α,(25R/S)26-triol	[2H6]7α,(25R/S)26-diHC		Avanti			556.438	[25,26,26,27,27,27-2H6]7α,(25R/S)26-Dihydroxycholest-4-en-3-one ([2H6]7α,(25R/S)27-Dihydroxycholest-4-en-3-one)	[2H6]C4-7α,(25R/S)26-diol-3-one	[2H6]7α,(25R/S)26-diHCO		Avanti*			*3-one generated by cholesterol oxidase treatment of 3β-hydroxysubstrate
543.459	[26,26,26,27,27,27-2H6]9,10-seco-Cholesta-5(Z),7(E),10(19)-triene-3(S),25-diol, ([2H6]25-Hydroxyvitamin D3)	[2H6]9,10-seco-C5,7,10-3,25-diol	[2H6]25-D3		Toronto Research Chemicals			538.427	[26,26,26,27,27,27-2H6]9,10-seco-25-Hydroxycholesta-4(Z),6(E),10(19)-triene-3-one	[2H6]9,10-seco-C4,6,10-25-ol-3-one			Avanti*#			*3-one generated by cholesterol oxidase treatment of 3β-hydroxysubstrate, # Presumed re-arrangement of double bonds
564.491	[25,26,26,26,27,27,27-2H7]Cholestane-3β,5α,6β-triol	[2H7]C-3β,5α,6β-triol	[2H7]5α,6β-diHC		Avanti			559.46	[25,26,26,26,27,27,27-2H7]5α,6β-Dihydroxycholestan-3-one	[2H7]C-5α,6β-diol-3-one	[2H7]5α,6β-diHCO	NA	Avanti*‖			*3-one generated by cholesterol oxidase treatment of 3β-hydroxysubstrate, ‖ also dehydrates to cholest-4-en-3β,6β-diol
545.474	[25,26,26,27,27,27-2H6]Cholest-5-en-3β,(25R)26-diol ([2H6](25R)26-Hydroxycholesterol, [2H6](25R)27-Hydroxycholesterol)	[2H6]C5-3β,25R(26)-diol	[2H6](25R)26-HC		Avanti			540.443	[25,26,26,27,27,27-2H7](25R)26-Hydroxycholest-4-en-3-one ([2H7](25R)27-Hydroxycholest-4-en-3-one)	[2H6]C4-(25R)26-ol-3-one	[2H6](25R)26HCO		Avanti*			*3-one generated by cholesterol oxidase treatment of 3β-hydroxysubstrate
545.474	[26,26,26,27,27,27-2H6]Cholest-5-en-3β,25-diol ([2H6]25-Hydroxycholesterol)	[2H6]C5-3β,25-diol	[2H6]25-HC		Avanti			540.443	[26,26,26,27,27,27-2H6]25-Hydroxycholest-4-en-3-one	[2H6]C4-25-ol-3-one	[2H6]25-HCO	NA	Avanti*			*3-one generated by cholesterol oxidase treatment of 3β-hydroxysubstrate
546.481	[25,26,26,26,27,27,27-2H7]Cholest-5-en-3β,22S-diol ([2H7]22S-Hydroxycholesterol)	[2H7]C5-3β,22S-diol	[2H7]22S-HC		Avanti			541.449	[25,26,26,26,27,27,27-2H7]22S-Hydroxycholest-4-en-3-one	[2H7]C4-22S-ol-3-one	[2H7]22S-HCO	NA	Avanti*			*3-one generated by cholesterol oxidase treatment of 3β-hydroxysubstrate
546.481	[25,26,26,26,27,27,27-2H7]Cholest-5-en-3β,7β-diol ([2H7]7β-Hydroxycholesterol)	[2H7]C5-3β,7β-diol	[2H7]7β-HC		Avanti			541.449	[25,26,26,26,27,27,27-2H7]7β-Hydroxycholest-4-en-3-one	[2H7]C4-7β-ol-3-one	[2H7]7β-HCO		Avanti*			*3-one generated by cholesterol oxidase treatment of 3β-hydroxysubstrate
572.43	[27,27,27-2H3]3β,7α-Dihydroxycholesta-5-en-(25R/S)26-oic acid	[2H3]CA5-3β,7α-diol(25R/S)	[2H3]3β,7α-diHCA(25R/S)		Avanti***			567.398	[27,27,27-2H3]7α-Hydroxycholest-4-en-(25R/S)26-oic acid	[2H3]CA4-7α-ol-3-one	[2H3]7αH,3O-CA(25R/S)		Avanti
546.481	[25,26,26,26,27,27,27-2H7]Cholest-5-en-3β,4β-diol ([2H7]4β-Hydroxycholesterol)	[2H7]C5-3β,4β-diol	[2H7]4β-HC		Avanti			541.449	[25,26,26,26,27,27,27-2H7]4β-Hydroxycholest-4-en-3-one	[2H7]C4-74-ol-3-one	[2H7]4β-HCO		Avanti*			*3-one generated by cholesterol oxidase treatment of 3β-hydroxysubstrate
GP-derivatisede sterols are ordered by mass and retention time. Isotope-labelled standards are listed at the foot of the Table
Abbreviations
KI, Karolinska Institutet
NA, not available
SQ, semi-quantification
Q, absolute quantification
D, detected but not quantified
ND, not detected
PID, presumptively (partially) identified
