# Supplementary material for: Deep mining of oxysterols and cholestenoic acids in human plasma and cerebrospinal fluid: Quantification using isotope dilution mass spectrometry
Source: Anal Chim Acta. 2021 Apr 15;1154:338259. doi: 10.1016/j.aca.2021.338259 (PMC7988461; doi:10.1016/j.aca.2021.338259)
Supplement: Multimedia component 3 [file mmc3.xlsx]

## Sheet: Sheet1
TABLE S2. Figures of merits when varying amount of OxysterolSPLASH at a plasma volume of 100 µL.
[2Hn] Standard (fraction analysed)	R2	Lowest concentration of [2Hn]standard / ng/mL-plasma	% Accuracy at lowest concentration of [2Hn]standard	Highest concentration of [2Hn]standard / ng/mL-plasma	% Accuracy at highest concentration of [2Hn]standard	Analyte measured in NIST SRM 1950 (fraction analysed)	Mean analyte concentration measured in NIST SRM 1950 including all measurements / ng/mL	%CV including all measurements
[2H7]24S-HC (A)	0.9989	2.215	82.8998	35.44	99.0675	24S-HC (A)	9.00985	5.60357
[2H6]25-HC (A)	0.9998	0.625	98.3375	10	99.8051	25-HC (A)	1.14996	6.26375
[2H6](25R)26-HC (A)	0.9997	10	88.3616	160	99.4624	(25R)26-HC (A)	23.4415	4.39337
[2H7]7α-HC +[2H7]7α-HCO (A)	0.9963	5	69.4722	80	98.1987	7α-HC +7α-HCO (A)	43.9745	9.69784
[2H7]7β-HC (A)	0.9904	0.625	96.2559	10	98.6496	7β-HC (A)	2.78495	27.9201
[2H7]7-OC (B)	0.9732	3.75	71.1763	30	95.9413	7-OC (B)	6.50273	41.3378
[2H7]7α-HCO (B)	0.9917	2.5	92.8879	20	97.3317	7α-HCO (B)	29.6819	12.8153
[2H6]5α,6β-diHC (A)	0.9077	0.625	95.5356	10	92.6318	5α,6β-diHC (A)	7.94267	46.7236
[2H6]7α,25-diHC (A)	0.9999	0.25	98.9203	1	99.8594	7α,25-diHC + 7α,25-diHCO (A)	2.02467	4.77612
[2H6]7α,26-diHC(25R/S) (A)	NA	1	97.815	2	99.6293	7α,26-diHC(25R/S) + 7α,26-diHCO(25R/S) (A)	8.81566	6.69121
[2H6]7αH,3O-CA(25R/S) (B)	0.9986	4.375	72.1436	70	92.2212	7αH,3O-CA(25R/S) (B)	101.701	4.94619
Note
NA, not available
Data only for compounds defined in OxysterolSPLASH.
The peak area ratio of endogenous oxysterol (from 100 µL of plasma) to isotope labelled standard was plotted against 1/concentration of isotope labelled standard (added to 100 µL of plasma).
5α,6β-diHC dehydrates to 6β-HC which is analysed
The lowest measurement was the concentration of analyte providing a measurement accuracy of > 70%.
Accuracy is defined as the agreement between actual measured concentration and that derived from eq.1.
At each concentration n = 2.
The average plasma concentration was determined from all measurement made at and above the lowest concentration of standard.
