# Supplementary material for: Deep mining of oxysterols and cholestenoic acids in human plasma and cerebrospinal fluid: Quantification using isotope dilution mass spectrometry
Source: Anal Chim Acta. 2021 Apr 15;1154:338259. doi: 10.1016/j.aca.2021.338259 (PMC7988461; doi:10.1016/j.aca.2021.338259)
Supplement: Multimedia component 4 [file mmc4.xlsx]

## Sheet: TABLE S3 (not linked)
Table S3. Figures of merit revealed by standards additions to (A) 100 µL of plasma using 50 µL of OxysterolSPLASH and (B) 100 µL CSF using 20 µL of OxysterolSPLASH.
Table S3A	LLQ / ng/mL plasma	R2	% Extraction efficiency	% Difference between measured and calculated concentrations at each level of standard addition					% Accuracy Level 5		TABLE S3B	LLQ / ng/mL CSF	R2	% Extraction efficiency	% Difference between measured and calculated concentrations at each level of standard addition					% Accuracy at Level 5
Sterol			Level 1	Level 1	Level 2	Level 3	Level 4	Level 5			Sterol			Level 1	Level 1	Level 2	Level 3	Level 4	Level 5
22R-HC	NA	0.9981	92.7003	7.29972	4.64699	0.940735	1.21268	0.93958	99.0604
24S-HC	1.38	0.9987	97.03	2.96997	1.3591	1.04992	0.864735	0.992832	99.0072		24S-HC	0.18	0.999	99.0409	0.959126	2.36839	1.61099	1.94387	1.46177	98.5382
25-HC	0.12	0.9963	99.479	0.521045	4.359	2.23551	2.67768	1.90871	98.0913		25-HC	0.01	0.997	105.154	4.90157	1.49576	2.32846	5.54826	2.88124	97.1188
(25R)26-HC	3.71	0.9983	95.2561	4.74394	2.84459	1.19565	0.938863	0.812452	99.1875		(25R)26-HC	0.1	0.998	107.266	6.77351	0.604605	2.97542	2.35226	2.25523	97.7448
7α-HC + 7α-HCO	2.14	0.9989	99.3023	0.697663	1.50494	2.06644	0.810101	0.807974	99.192		7α-HC + 7α-HCO	0.42	0.989	121.418	17.64	5.01	11.5435	5.7945	0.488111	99.5119
7α,25-diHC	0.08	0.9977	98.7218	1.27823	0.66754	2.1063	2.58966	0.879882	99.1201		7α,25-diHC	0.01	0.982	113.891	12.1969	11.7938	11.8712	10.6463	4.85916	95.1408
7α,(25R/S)26-diHC	0.54	0.9962	98.3075	1.69254	1.89837	1.4984	3.23908	1.26195	98.738		7α,(25R/S)26-diHC	0.05	0.99	121.908	17.9709	1.38352	8.24682	6.54552	6.96966	93.0303
7αH,3O-CA(25R/S)	1.29	0.9974	99.8815	0.118515	1.73579	2.23173	0.0972175	0.652535	99.3475		7αH,3OCA(25R/S)	0.6	0.99	108.924	8.19251	1.39615	5.46533	0.584983	2.48003	97.52
Note Plasma
Level 1 standard addition per mL of plasma were 22R-HC (5 ng), 24S (10 ng), 25-HC (5 ng), (25R)26-HC (50 ng), 7α-HC + 7α-HCO (50 ng), 7α,25-diHC (5 ng), 7α,(25R/S)26-diHC (10 ng) and 7αH,3O-CA (50 ng). Levels 2, 3, 4 and 5 were the corresponding multiples thereof.
Calculated concentration were determined at each level using eq. 1.
Extraction efficiency = [(measured concentration / calculated concentration) x 100%] at the lowest level standard addition.
LLQ estimated from a dilution series where the lowest analyte concentration differs from the calculated value by <30%
An upper limit of quantification was not determined but can be assumed to be greater than level 5, i.e. endogenous + (5 x level 1).
NA, not available.
Note CSF
Level 1 standard addition per mL of CSF were 22R-HC (5 ng), 24S (5 ng), 25-HC (5 ng), (25R)26-HC (5 ng), 7α-HC + 7α-HCO (5 ng), 7α,25-diHC (5 ng), 7α,(25R/S)26-diHC (5 ng) and 7αH,3O-CA (50 ng). Levels 2, 3, 4 and 5 were the corresponding multiples thereof.
Calculated concentration were determined at each level using eq. 1.
Extraction efficiency = [(measured concentration / calculated concentration) x 100%] at the lowest level standard addition.
LLQ estimated from a dilution series where the lowest analyte concentration differs from the calculated value by <30%.
An upper limit of quantification was not determined but can be assumed to be greater than level 5, i.e. endogenous + (5 x level 1).
NA, not available.
