# Supplementary material for: Deep mining of oxysterols and cholestenoic acids in human plasma and cerebrospinal fluid: Quantification using isotope dilution mass spectrometry
Source: Anal Chim Acta. 2021 Apr 15;1154:338259. doi: 10.1016/j.aca.2021.338259 (PMC7988461; doi:10.1016/j.aca.2021.338259)
Supplement: Multimedia component 5 [file mmc5.xlsx]

## Sheet: Sheet1
Table S4. Diagnostic fragment ions and simple rules for structure determination of GP-derivatised sterols.
				Ring and Side Chain Fragments														Neutral-loss
Sterol	[2H5]GP [M]+	[2H0]GP [M]+	[M-Py]+	*b1-12	*b3-28	*b2	*c-H2O+2	ⁱ*e	*eⁱ	ⁱ*f	*fⁱ	ⁱ*g	ⁱ*h	ⁱ*j-28	ⁱ*j-18	ⁱ*j	*A-28+2	[M-Py-28-44-18]+	[M-Py-28-36-15]+	[M-Py-28-44]+	[M-Py-28-18-15]+	[M-Py-28-18]+	[M-Py-28-15]+	[M-Py-36]+	[M-Py-28]+	[M-Py-18]+	Supplemental Figure / Spectrum	Supplemental Figure / Fragmentation Scheme	Simple Rules
3βH-Δ5-BA	511.369		427.296	151	163						355		381								366		384		399	409	S11C	S4N	ⁱ*h/[M-Py-28-15]+ pair characteristic of cholenoic acid
Desmosterol	521.426		437.353	151	163	177		325	327	353	355		381							365			394		409		S9D	S9G	151, 163, 177 characteristic A/B-ring fragments of derivatised 3β-hydroxy-5-ene (with no other A/B ring substituents)
8(9)-Dehydrocholesterol	521.426		437.353						325											365			394		409		S9E	S9H
Cholesterol	523.442		439.368	151	163	177			327											367			396		411		S9B-S9C	S9F	151, 163, 177 characteristic A/B-ring fragments of derivatised 3β-hydroxy-5-ene (with no other A/B ring substituents)
3β,7β-diH-Δ5-BA	527.364		443.29	151	179								397								382		400	407	415	425	S11D	S4N	*b3-28 at 179 characteristic of 7-hydroxy, 151 in 7β- is greater than in 7α-hydroxy
3β,7α-diH-Δ5-BA	527.364		443.29	151	179		231						397								382		400	407	415	425	S11E	S4N	*b3-28 at 179, *c-H2O+2 at 231 characteristic of 7-hydroxy, ⁱ*h/[M-Py-28-15]+ pair characteristic of cholenoic acid
7αH,3O-Δ4-BA	527.364	522.336	443.29	151	179		231						397								382		400	407	415	425	S11F	S4N	Same MS3 spectrum as 3β,7α-diH-Δ5-BA
24R/S-HC	539.437		455.363	151	163	177		325		353		367	381								394	409	412		427	437	S3A-S3D	S4A	353 characteristic of 24-hydroxy
25-HC	539.437		455.363	151	163	177		325		353			381								394	409			427	437	S3E-S3F	S4B	437 dominates the spectrum, labile 25-hydroxy
(25R)26-HC	539.437		455.363	151	163	177		325	327												394	409	412		427	437	S3G-S3H	S4C	427 > 437, stable 26-hydroxy
22R/S-HC	539.437		455.363	151	163	177		325	327	353	355										394	409			427	437	S3I-S3K	S4D	355 characteristic of 22-hydroxy
7β-HC	539.437		455.363	151	179		231											365		383	394	409	412		427	437	S5A-S5B	S4E	151 in 7β- is greater than in 7α-hydroxy
7-OC		534.405	455.363														357	365		383			412		427	437	S5G-S5H	S4G	major 357, A-ring fragment, and 365, loss of GP group plus H2O, characteristic of 7-oxo
7α-HC	539.437		455.363	151	179		231											365		383	394	409	412		427	437	S5C-S5D	S4E	*b3-28 at 179, *c-H2O+2 at 231 characteristic of 7-hydroxy, 394 in 7α is greater than in 7β-hydroxy
7α-HCO	539.437	534.405	455.363	151	179		231											365		383	394	409	412		427	437	S5I-S5J	S4E	Same MS3 spectrum as 7α-HC
6β-HC (5α,6β-diHC-18)	539.437		455.363															365		383	394	409	412		427	437	S5E-S5F	S4F	major 383, loss of the GP group, characteristic of 6β-hydroxy
7α,25-diHC	555.432		471.358	151			231											381	392			425			443	453	S7A-S7B	S4I	453 dominates the spectrum, labile 25-hydroxy
7α,25-diHCO	555.432	550.4	471.358	151			231											381	392			425			443	453	S7G	S4I	Same MS3 spectrum as 7α,25-diHC
7α,(25R/S)26-diHC	555.432		471.358	151	179		231											381		399	410	425			443	453	S7C-S7F	S4J	Elevated 410 discriminates 26- from 25-hydroxy isomer
7α,(25R/S)26-diHCO	555.432	550.4	471.358	151	179		231											381		399	410	425			443	453	S7H	S4J	Same MS3 spectrum as 7α,(25R/S)26-diHC
7α,12α-diHC	555.432		471.358	151														381	392			425			443	453	S7I	S4K	High 392 characteristic
3β-HCA	553.416		469.342	151	163	177		325	327	353						423					408	423	426		441	451	S11G	S4O	ⁱ*j/[M-Py-28-15]+ pair characteristic of hydroxycholestenoic acid
3O-CA	553.416	548.385	469.342	151	163	177		325	327							423					408	423	426		441	451	S11H	S4O	Same MS3 spectrum as 3β-HCA
3β,7β-diHCA	569.411		485.337	151	179										421	439		395	406		424	439		449	457	467	S8A	S4L	ⁱ*j-18/[M-Py-28-18-15]+ pair characteristic of 7-hydroxycholestenoic acid, 151 in 7β- is greater than in 7α-hydroxy
3β,7α-diHCA	569.411		485.337	151	179		231								421	439		395	406		424	439		449	457	467	S8B-S8E	S4L	ⁱ*j-18/[M-Py-28-18-15]+ pair characteristic of 7-hydroxycholestenoic acid
7αH,3O-CA	569.411	564.38	485.337	151	179		231								421	439		395	406		424	439		449	457	467	S8F-H	S4L	Same MS3 spectrum as 3β,7α-diHCA
3β,7α,24-triHCA	585.406		501.332	151	179		231							427		455		411			440	455			473	483	12A, 14A	S4P	Intense ⁱ*j-28 (427) characteristic of 7,24-dihydrocycholestenoic acid
7α,24-diH,3O-CA	585.406	580.375	501.332	151	179		231							427		455					440	455			473	483	12A, 14A	S4P	Same MS3 spectrum as 3β,24,7α-triHCA
3β,7α,25-triHCA	585.406		501.332	151	179											455					440	455		465	473	483	12B, 14B	S4Q	ⁱ*j (455) dominant fragment, characterisation of 7,25-dihydrocycholestenoic acid
7α,25-diH,3O-CA	585.406	580.375	501.332	151	179											455					440	455		465	473	483	12B, 14B	S4Q	Same MS3 spectrum as 3β,25,7α-triHCA
Sterols arranged according to mass and retention time
Fragment ions in bold about 10% and above
Structurally important fragment ions highlighted in yellow boxes
